# Supplementary material for: Calreticulin is a secreted BMP antagonist, expressed in Hensen's node during neural induction
Source: Dev Biol. 2017 Jan 15;421(2):161–70. doi: 10.1016/j.ydbio.2016.12.001 (PMC5231319; doi:10.1016/j.ydbio.2016.12.001)
Supplement: Supplementary file 2 — Supplementary Information [file mmc2.xlsx]

## Sheet: Sheet1
Original ID	Accession ID	Gene Symbol (H Sapiens)	Description (Homo Sapiens)	Gene Symbol (G gallus)	Description (Gallus gallus)	SP
NHBR10	CR385946	ELOVL5	Homo sapiens ELOVL family member 5, elongation of long chain fatty acids	N/A	Similar to CR385946, "Gallus gallus finished cDNA, clone ChEST154e23", score 232, e-value 5e-58	Y
NHBR111	AJ719645	N/A	Homo sapiens INO80 complex subunit B (INO80B)	INO80B	Similar to AJ719645, "Gallus gallus mRNA for hypothetical protein, clone 4o13", score 199, e-value 5e-48	Y
NHBR116	CR385946	ELOVL5	Homo sapiens ELOVL family member 5, elongation of long chain fatty acids	N/A	Similar to CR385946, "Gallus gallus finished cDNA, clone ChEST154e23", score 189, e-value 7e-45	Y
NHBR117	CR385946	ELOVL5	Homo sapiens ELOVL family member 5, elongation of long chain fatty acids	N/A	Similar to CR385946, "Gallus gallus finished cDNA, clone ChEST154e23", score 308, e-value 2e-80	Y
NHBR121	XM_428600	INTS3	Homo sapiens integrator complex subunit 3 (INTS3)	Ints3	Similar to XM_428600, "PREDICTED: Gallus gallus similar to Ints3 protein (LOC431048), mRNA", score 175, e-value 1e-40	N
NHBR125	CR338931	N/A	N/A	N/A	Similar to CR338931, "Gallus gallus finished cDNA, clone ChEST980a3", score 341, e-value 1e-90	Y
NHBR130	X07352	CHRNA4	Homo sapiens cholinergic receptor, nicotinic, alpha 4 (CHRNA4)	CHRNA4	Similar to X07352, "Chicken nicotinic acetylcholine receptor alpha4 gene exon 5", score 260, e-value 2e-66	Y
NHBR132	CR385946	ELOVL5	Homo sapiens ELOVL family member 5, elongation of long chain fatty acids	N/A	Similar to CR385946, "Gallus gallus finished cDNA, clone ChEST154e23", score 123, e-value 5e-25	Y
NHBR133	AC192754	N/A	N/A	N/A	Similar to AC192754, "Gallus gallus BAC clone CH261-87N12 from chromosome z, complete sequence", score 119, e-value 7e-24	N
NHBR135	CR385946	ELOVL5	Homo sapiens ELOVL family member 5, elongation of long chain fatty acids	N/A	Similar to CR385946, "Gallus gallus finished cDNA, clone ChEST154e23", score 211, e-value 2e-51	Y
NHBR137	NM_001012847	ELL	Homo sapiens elongation factor RNA polymerase II (ELL)	ELL	Similar to NM_001012847, "Gallus gallus elongation factor RNA polymerase II (ELL), mRNA >gi|53128621|emb|AJ719659.1| Gallus gallus mRNA for hypothetical protein, clone 5a13", score 266, e-value 4e-68	N
NHBR140	XR_026835	N/A	N/A	LOC422070	Similar to XR_026835, "PREDICTED: Gallus gallus hypothetical LOC422070 (LOC422070), mRNA", score 66, e-value 1e-07	Y
NHBR148	XM_426204	ELOVL5	Homo sapiens ELOVL family member 5, elongation of long chain fatty acids	ELOVL5	Similar to XM_426204, "PREDICTED: Gallus gallus similar to Elongation of very long chain fatty acids (FEN1/Elo2, SUR4/Elo3, yeast)-like 2 (LOC428646), mRNA", score 115, e-value 1e-22	Y
NHBR149	XM_417693	ARID1A	Homo sapiens AT rich interactive domain 1A (SWI-like) (ARID1A)	ARID1A	Similar to XM_417693, "PREDICTED: Gallus gallus similar to AT rich interactive domain 1A (LOC419542), partial mRNA", score 476, e-value 8e-131	Y
NHBR151	NM_001030757	N/A	N/A	ST13	Similar to NM_001030757, "Gallus gallus suppression of tumorigenicity 13 (colon carcinoma) (Hsp70 interacting protein) (ST13), mRNA >gi|53130128|emb|AJ719784.1| Gallus gallus mRNA for hypothetical protein, clone 6h13", score 345, e-value 7e-92	N
NHBR152	XR_027128	N/A	N/A	NXN	Similar to XR_027128, "PREDICTED: Gallus gallus similar to red-1 (LOC417619), mRNA", score 678, e-value 8e-192	N
NHBR166	XM_001231865	N/A	N/A	FBXO5	Similar to XM_001231865, "PREDICTED: Gallus gallus similar to F-box protein 5, transcript variant 1 (LOC421642), mRNA", score 397, e-value 3e-107	Y
NHBR17	CR385946	ELOVL5	Homo sapiens ELOVL family member 5, elongation of long chain fatty acids	ELOVL5	Similar to CR385946, "Gallus gallus finished cDNA, clone ChEST154e23", score 373, e-value 4e-100	Y
NHBR174	CR406504	N/A	N/A	CR406504	Similar to CR406504, "Gallus gallus finished cDNA, clone ChEST735g14", score 106, e-value 1e-19	Y
NHBR179	AC009104	N/A	N/A	N/A	Weakly similar to AC009104, "Homo sapiens chromosome 16 clone RP11-44L9, complete sequence", score 48, e-value 0.041	N
NHBR193	AC186532	N/A	N/A	AC186532	Similar to AC186532, "Gallus gallus BAC clone CH261-169B23 from chromosome z, complete sequence", score 74, e-value 7e-10	N
NHBR198	NM_205518	ACTB	Homo sapiens actin, beta (ACTB)	ACTB	Similar to NM_205518, "Gallus gallus actin, beta (ACTB), mRNA >gi|211236|gb|L08165.1|CHKBACTN Gallus gallus beta-actin mRNA, complete cds", score 373, e-value 6e-100	N
NHBR20	CR385365	RPL7A	Homo sapiens ribosomal protein L7a (RPL7A)	CR385365	Similar to CR385365, "Gallus gallus finished cDNA, clone ChEST418c10", score 827, e-value 2e-236	Y
NHBR219	NM_001031294	GPR177	Homo sapiens G protein-coupled receptor 177 (GPR177)	GPR177	Similar to NM_001031294, "Gallus gallus G protein-coupled receptor 177 (GPR177), mRNA >gi|53128766|emb|AJ719673.1| Gallus gallus mRNA for hypothetical protein, clone 5c7", score 502, e-value 7e-139	Y
NHBR22	NM_205518	ACTB	Homo sapiens actin, beta (ACTB)	ACTB	Similar to NM_205518, "Gallus gallus actin, beta (ACTB), mRNA >gi|211236|gb|L08165.1|CHKBACTN Gallus gallus beta-actin mRNA, complete cds", score 219, e-value 6e-54	N
NHBR225	XM_422008	PPIG	Homo sapiens peptidylprolyl isomerase G (cyclophilin G) (PPIG)	PPIG	Similar to XM_422008, "PREDICTED: Gallus gallus peptidylprolyl isomerase G (cyclophilin G) (PPIG), mRNA", score 752, e-value 8e-214	Y
NHBR231	BC037687	UBR5	Homo sapiens ubiquitin protein ligase E3 component n-recognin 5 (UBR5)	N/A	Similar to BC037687, "Mus musculus E3 ubiquitin protein ligase, HECT domain containing, 1, mRNA (cDNA clone IMAGE:3666455), containing frame-shift errors", score 334, e-value 2e-88	N
NHBR234	BX934171	C10orf119	Homo sapiens chromosome 10 open reading frame 119 (C10orf119)	BX934171	Similar to BX934171, "Gallus gallus finished cDNA, clone ChEST444n21", score 647, e-value 3e-182	Y
NHBR237	XM_416595	TTF2	Homo sapiens transcription termination factor, RNA polymerase II (TTF2)	TTF2	Similar to XM_416595, "PREDICTED: Gallus gallus similar to MGC81081 protein (LOC418376), mRNA", score 817, e-value 1e-233	Y
NHBR241	X52751	BSG	Homo sapiens basigin (Ok blood group) (BSG)	BSG	Similar to X52751, "Chicken mRNA for HT7 antigen", score 288, e-value 1e-74	Y
NHBR243	XM_418237	UPF1	Homo sapiens UPF1 regulator of nonsense transcripts homolog (yeast) (UPF1)	UPF1	Similar to XM_418237, "PREDICTED: Gallus gallus UPF1 regulator of nonsense transcripts homolog (yeast) (UPF1), mRNA", score 726, e-value 4e-206	N
NHBR249	BX950486	PVRL3	Homo sapiens poliovirus receptor-related 3 (PVRL3)	PVRL3	Similar to BX950486, "Gallus gallus finished cDNA, clone ChEST539i24", score 141, e-value 3e-30	Y
NHBR251	XM_417424	OPRL1	Homo sapiens opiate receptor-like 1 (OPRL1)	OPRL1	Similar to XM_417424, "PREDICTED: Gallus gallus similar to ORL1-like opioid receptor (LOC419251), mRNA", score 496, e-value 4e-137	Y
NHBR259	N/A	N/A	N/A	N/A	-(not annotated)-	Y
NHBR260	N/A	N/A	N/A	N/A	-(not annotated)-	Y
NHBR267	NM_205518	ACTB	Homo sapiens actin, beta (ACTB)	ACTB	Similar to NM_205518, "Gallus gallus actin, beta (ACTB), mRNA >gi|211236|gb|L08165.1|CHKBACTN Gallus gallus beta-actin mRNA, complete cds", score 653, e-value 4e-184	N
NHBR271	CR386508	N/A	N/A	N/A	Similar to CR386508, "Gallus gallus finished cDNA, clone ChEST649o12", score 264, e-value 3e-67	Y
NHBR276	CR390811	UBE2E1	Homo sapiens ubiquitin-conjugating enzyme E2E 1 (UBC4/5 homolog, Yeast) (UBE2E1)	CR390811	Similar to CR390811, "Gallus gallus finished cDNA, clone ChEST460n14", score 207, e-value 3e-50	Y
NHBR279	XM_414529	N/A	N/A	STK10	Similar to XM_414529, "PREDICTED: Gallus gallus similar to protein kinase (LOC416204), mRNA", score 441, e-value 2e-120	Y
NHBR28	AF195629	LOC100288871	Homo sapiens similar to cytochrome b (LOC100288871)	AF195629	Similar to AF195629, "Gallus gallus haplotype C cytochrome b gene, complete cds; mitochondrial gene for mitochondrial product", score 756, e-value 5e-215	Y
NHBR282		N/A	N/A	N/A	-(not annotated)-	Y
NHBR285	NM_001048076	VIM	Homo sapiens vimentin (VIM)	VIM	Similar to NM_001048076, "Gallus gallus vimentin (VIM), mRNA", score 234, e-value 2e-58	Y
NHBR29	CR385946	ELOVL5	Homo sapiens ELOVL family member 5, elongation of long chain fatty acids	ELOVL5	Similar to CR385946, "Gallus gallus finished cDNA, clone ChEST154e23", score 205, e-value 1e-49	Y
NHBR290	NM_001006420	NRBP1	Homo sapiens nuclear receptor binding protein 1 (NRBP1)	NRBP1	Similar to NM_001006420, "Gallus gallus nuclear receptor binding protein 1 (NRBP1), mRNA >gi|53136891|emb|AJ721116.1| Gallus gallus mRNA for hypothetical protein, clone 35j18", score 669, e-value 7e-189	N
NHBR298	CR389017	MEX3D	Homo sapiens mex-3 homolog D (C. elegans) (MEX3D)	CR389017	Similar to CR389017, "Gallus gallus finished cDNA, clone ChEST343d14", score 292, e-value 1e-75	Y
NHBR299	NM_001030620	CANX	Homo sapiens calnexin (CANX)	CANX	Similar to NM_001030620, "Gallus gallus calnexin (CANX), mRNA >gi|53127409|emb|AJ719429.1| Gallus gallus mRNA for hypothetical protein, clone 2d15", score 791, e-value 1e-225	Y
NHBR30	XM_415665	ZNF207	Homo sapiens zinc finger protein 207 (ZNF207)	ZNF207	Similar to XM_415665, "PREDICTED: Gallus gallus zinc finger protein 207 (ZNF207), mRNA", score 385, e-value 8e-104	N
NHBR307	NM_001006495	CALR	Homo sapiens calreticulin (CALR)	CALR	Gallus gallus calreticulin (CALR)	Y
NHBR308	NM_205518	ACTB	Homo sapiens actin, beta (ACTB)	ACTB	Similar to NM_205518, "Gallus gallus actin, beta (ACTB), mRNA >gi|211236|gb|L08165.1|CHKBACTN Gallus gallus beta-actin mRNA, complete cds", score 425, e-value 1e-115	N
NHBR313	XM_420549	AFF1	Homo sapiens AF4/FMR2 family, member 1 (AFF1)	AFF1	Similar to XM_420549, "PREDICTED: Gallus gallus similar to AF-4 (LOC422590), mRNA", score 621, e-value 1e-174	Y
NHBR314	XM_422300	TPR	Homo sapiens translocated promoter region (to activated MET oncogene), TPR	TPR	Similar to XM_422300, "PREDICTED: Gallus gallus similar to translocated promoter region (to activated MET oncogene) (LOC424457), mRNA", score 379, e-value 6e-102	N
NHBR315	M55660	N/A	N/A	DSTN	Similar to M55660, "Chicken (clones pCMA-1 and pCMA-8) depolymerizing factor (ADF) mRNA, complete cds", score 125, e-value 5e-26	N
NHBR330	XM_417892	PVRL1	Homo sapiens poliovirus receptor-related 1 (herpesvirus entry mediator C), (PVRL1)	TRIM29	Similar to XM_417892, "PREDICTED: Gallus gallus similar to Tripartite motif-containing 29 (LOC419754), mRNA", score 276, e-value 9e-71	Y
NHBR331	XM_416161	PCTK2	Homo sapiens PCTAIRE protein kinase 2 (PCTK2)	PCTK2	Similar to XM_416161, "PREDICTED: Gallus gallus similar to PCTAIRE protein kinase 2 (LOC417920), mRNA", score 268, e-value 9e-69	N
NHBR334	BX935775	RPS24	Homo sapiens ribosomal protein S24 (RPS24)	RPS24	Similar to BX935775, "Gallus gallus finished cDNA, clone ChEST1014f24", score 361, e-value 2e-96	Y
NHBR34	AC145911	N/A	Homo sapiens fibulin 2 (FBLN2)	FBLN2	Similar to AC145911, "Gallus gallus BAC clone CH261-47H12 from chromosome unknown, complete sequence", score 805, e-value 5e-230	Y
NHBR37	AJ719645	N/A	N/A	WDR44	Similar to AJ719645, "Gallus gallus mRNA for hypothetical protein, clone 4o13", score 270, e-value 2e-69	N
NHBR4	CR385946	ELOVL5	Homo sapiens ELOVL family member 5, elongation of long chain fatty acids	ELOVL5	Similar to CR385946, "Gallus gallus finished cDNA, clone ChEST154e23", score 238, e-value 9e-60	Y
NHBR42	CR385946	ELOVL5	Homo sapiens ELOVL family member 5, elongation of long chain fatty acids	ELOVL5	Similar to CR385946, "Gallus gallus finished cDNA, clone ChEST154e23", score 90, e-value 5e-15	Y
NHBR47	NM_205477	MYH9	Homo sapiens myosin, heavy chain 9, non-muscle (MYH9)	MYH9	Similar to NM_205477, "Gallus gallus myosin, heavy chain 9, non-muscle (MYH9), mRNA >gi|212382|gb|M26510.1|CHKMYHN Chicken nonmuscle myosin heavy chain (MHC) gene, complete cds", score 492, e-value 7e-136	N
NHBR48		N/A	N/A	N/A	-(not annotated)-	Y
NHBR52	XM_417443	C20orf54	Homo sapiens chromosome 20 open reading frame 54 (C20orf54)	C20orf54	Similar to XM_417443, "PREDICTED: Gallus gallus similar to chromosome 20 open reading frame 54 (LOC419270), partial mRNA", score 349, e-value 4e-93	N
NHBR55	M81779	CDH13	Homo sapiens cadherin 13, H-cadherin (heart) (CDH13)	CDH13	Similar to M81779, "G.gallus T-cadherin mRNA, complete cds", score 916, e-value 2e-263	Y
NHBR58	NM_001030620	CANX	Homo sapiens calnexin (CANX)	CANX	Similar to NM_001030620, "Gallus gallus calnexin (CANX), mRNA >gi|53127409|emb|AJ719429.1| Gallus gallus mRNA for hypothetical protein, clone 2d15", score 902, e-value 4e-259	Y
NHBR59	NM_001030620	CANX	Homo sapiens calnexin (CANX)	CANX	Similar to NM_001030620, "Gallus gallus calnexin (CANX), mRNA >gi|53127409|emb|AJ719429.1| Gallus gallus mRNA for hypothetical protein, clone 2d15", score 930, e-value 2e-267	Y
NHBR65	CR385946	ELOVL5	Homo sapiens ELOVL family member 5, elongation of long chain fatty acids	ELOVL5	Similar to CR385946, "Gallus gallus finished cDNA, clone ChEST154e23", score 419, e-value 8e-114	Y
NHBR69	XM_416106	NAP1L1	Homo sapiens nucleosome assembly protein 1-like 1 (NAP1L1)	NAP1L1	Similar to XM_416106, "PREDICTED: Gallus gallus nucleosome assembly protein 1-like 1 (NAP1L1), mRNA", score 542, e-value 1e-150	N
NHBR7	CR387685	N/A	N/A	CR387685	Similar to CR387685, "Gallus gallus finished cDNA, clone ChEST76p7", score 115, e-value 4e-23	Y
NHBR70	XM_416106	NAP1L1	Homo sapiens nucleosome assembly protein 1-like 1 (NAP1L1)	NAP1L1	Similar to XM_416106, "PREDICTED: Gallus gallus nucleosome assembly protein 1-like 1 (NAP1L1), mRNA", score 653, e-value 6e-184	N
NHBR72	N/A	N/A	N/A	N/A	-(not annotated)-	Y
NHBR73	CR385946	ELOVL5	Homo sapiens ELOVL family member 5, elongation of long chain fatty acids	ELOVL5	Similar to CR385946, "Gallus gallus finished cDNA, clone ChEST154e23", score 203, e-value 5e-49	Y
NHBR76	N/A	N/A	N/A	N/A	-(not annotated)-	Y
NHBR77	XR_026955	MBTD1	Homo sapiens mbt domain containing 1 (MBTD1)	LOC417387	Similar to XR_026955, "PREDICTED: Gallus gallus hypothetical LOC417387 (LOC417387), mRNA", score 300, e-value 3e-78	Y
NHBR78	BX931207	MME	Homo sapiens membrane metallo-endopeptidase (MME)	BX931207	Similar to BX931207, "Gallus gallus finished cDNA, clone ChEST1021m6", score 966, e-value 3e-278	Y
NHBR8	CR386843	RPSA	Homo sapiens ribosomal protein SA (RPSA)	CR386843	Similar to CR386843, "Gallus gallus finished cDNA, clone ChEST38a1", score 585, e-value 9e-164	Y
NHBR83	CR386508	N/A	N/A	CR386508	Similar to CR386508, "Gallus gallus finished cDNA, clone ChEST649o12", score 328, e-value 3e-86	Y
NHBR89	EU826449	N/A	N/A	ATP8	Similar to EU826449, "Gallus gallus ATP synthase F0 subunit 8 (ATP8) gene, partial cds; and ATP synthase F0 subunit 6 (ATP6) gene, complete cds; mitochondrial", score 266, e-value 6e-68	Y
NHBR90	AF002986	N/A	N/A	N/A	Weakly similar to AF002986, "Homo sapiens platelet activating receptor homolog (H963) mRNA, complete cds", score 46, e-value 0.035	Y
NHBR91	XM_001235059	N/A	N/A	NASP	Similar to XM_001235059, "PREDICTED: Gallus gallus nuclear autoantigenic sperm protein (histone-binding) (NASP), mRNA", score 534, e-value 2e-148	N
NHBR95	X52751	BSG	Homo sapiens basigin (Ok blood group) (BSG)	BSG	Similar to X52751, "Chicken mRNA for HT7 antigen", score 234, e-value 1e-58	Y
NHBR97	CR352609	YIPF3	Homo sapiens Yip1 domain family, member 3 (YIPF3)	YIPF3	Similar to CR352609, "Gallus gallus finished cDNA, clone ChEST151l13", score 379, e-value 5e-102	N
NHBR99	N/A	N/A	N/A	N/A	-(not annotated)-	Y
NHBW100	BX934439	N/A	N/A	N/A	Similar to BX934439, "Gallus gallus finished cDNA, clone ChEST966n20", score 262, e-value 6e-67	Y
NHBW105	AC192748	SEMA6A	Homo sapiens sema domain, transmembrane domain (TM), and cytoplasmic domain, (semaphorin) 6A (SEMA6A)	N/A	Similar to AC192748, "Gallus gallus BAC clone CH261-166H21 from chromosome z, complete sequence", score 133, e-value 4e-28	Y
NHBW12	CR385946	ELOVL5	Homo sapiens ELOVL family member 5, elongation of long chain fatty acids (FEN1/Elo2, SUR4/Elo3-like, yeast) (ELOVL5)	N/A	Similar to CR385946, "Gallus gallus finished cDNA, clone ChEST154e23", score 185, e-value 1e-43	Y
NHBW121	CR391670	N/A	N/A	N/A	Similar to CR391670, "Gallus gallus finished cDNA, clone ChEST158n2", score 108, e-value 1e-20	Y
NHBW124	NM_205518	ACTB	Homo sapiens actin, beta (ACTB)	ACTB	Similar to NM_205518, "Gallus gallus actin, beta (ACTB), mRNA >gi|211236|gb|L08165.1|CHKBACTN Gallus gallus beta-actin mRNA, complete cds", score 155, e-value 8e-35	N
NHBW128	L16770	N/A	N/A	N/A	Weakly similar to L16770, "Anas platyrhynchos mitochondrial complete transfer RNA-Glu, transfer RNA-Phe, transfer RNA-Val, transfer RNA-Leu, 12S ribosomal RNA, and 16S ribosomal RNA genes", score 52, e-value 0.001	Y
NHBW13	AY145522	LOC100008588	Homo sapiens 18S ribosomal RNA (LOC100008588), non-coding RNA	N/A	Similar to AY145522, "Rana chensinensis 18S ribosomal RNA gene, partial sequence", score 345, e-value 7e-92	Y
NHBW138	CR524036	N/A	N/A	NOL5A	Similar to CR524036, "Gallus gallus finished cDNA, clone ChEST591p9", score 127, e-value 2e-26	Y
NHBW148	BX934736	TUBA4A	Homo sapiens tubulin, alpha 4a (TUBA4A)	N/A	Similar to BX934736, "Gallus gallus finished cDNA, clone ChEST559b14", score 290, e-value 6e-75	N
NHBW15	D38360	LOC100008588	Homo sapiens 18S ribosomal RNA (LOC100008588), non-coding RNA	D38360	Similar to D38360, "Gallus gallus gene for 18S rRNA, partial sequence", score 153, e-value 6e-34	Y
NHBW153	CR385946	ELOVL5	Homo sapiens ELOVL family member 5, elongation of long chain fatty acids (FEN1/Elo2, SUR4/Elo3-like, yeast) (ELOVL5)	N/A	Similar to CR385946, "Gallus gallus finished cDNA, clone ChEST154e23", score 189, e-value 8e-45	Y
NHBW16	CR352609	YIPF3	Homo sapiens Yip1 domain family, member 3 (YIPF3)	YIPF3	Similar to CR352609, "Gallus gallus finished cDNA, clone ChEST151l13", score 429, e-value 7e-117	N
NHBW161	CR385946	ELOVL5	Homo sapiens ELOVL family member 5, elongation of long chain fatty acids (FEN1/Elo2, SUR4/Elo3-like, yeast) (ELOVL5)	N/A	Similar to CR385946, "Gallus gallus finished cDNA, clone ChEST154e23", score 135, e-value 1e-28	Y
NHBW175	AC175394	N/A	N/A	AC175394	Similar to AC175394, "Gallus gallus BAC clone TAM31-49F22 from chromosome w, complete sequence", score 185, e-value 2e-43	Y
NHBW180	NM_001006472	CD151	Homo sapiens CD151 molecule (Raph blood group) (CD151)	CD151	Similar to NM_001006472, "Gallus gallus CD151 molecule (Raph blood group) (CD151), mRNA >gi|53135765|emb|AJ720796.1| Gallus gallus mRNA for hypothetical protein, clone 25m21", score 714, e-value 1e-202	Y
NHBW184	CR385946	ELOVL5	Homo sapiens ELOVL family member 5, elongation of long chain fatty acids (FEN1/Elo2, SUR4/Elo3-like, yeast) (ELOVL5)	N/A	Similar to CR385946, "Gallus gallus finished cDNA, clone ChEST154e23", score 171, e-value 1e-39	Y
NHBW190	NM_001031023	N/A	N/A	UBXN2B	Similar to NM_001031023, "Gallus gallus UBX domain protein 2B (UBXN2B), mRNA >gi|53129506|emb|AJ719732.1| Gallus gallus mRNA for hypothetical protein, clone 5m7", score 127, e-value 2e-26	N
NHBW201	NM_001006219	YWHAE	Homo sapiens tyrosine 3-monooxygenase/tryptophan 5-monooxygenase activation protein, epsilon polypeptide (YWHAE)	YWHAE	Similar to NM_001006219, "Gallus gallus tyrosine 3-monooxygenase/tryptophan 5-monooxygenase activation protein, epsilon polypeptide (YWHAE), mRNA >gi|53126522|emb|AJ719304.1| Gallus gallus mRNA for hypothetical protein, clone 1e8", score 169, e-value 4e-39	N
NHBW203	CR407495	ATP6V0C	Homo sapiens ATPase, H+ transporting, lysosomal 16kDa, V0 subunit c (ATP6V0C)	ATP6V0C /// TBC1D24	ATPase, H+ transporting, lysosomal 16kDa, V0 subunit c /// TBC1 domain family, member 24	Y
NHBW213	XM_415612	TNRC6C	Homo sapiens trinucleotide repeat containing 6C (TNRC6C)	TNRC6C	Weakly similar to XM_415612, "PREDICTED: Gallus gallus trinucleotide repeat containing 6C (TNRC6C), mRNA", score 50, e-value 0.004	Y
NHBW220	BX934439	EVPL	Homo sapiens envoplakin (EVPL)	N/A	Similar to BX934439, "Gallus gallus finished cDNA, clone ChEST966n20", score 312, e-value 8e-82	Y
NHBW221	BX934439	EVPL	Homo sapiens envoplakin (EVPL)	N/A	Similar to BX934439, "Gallus gallus finished cDNA, clone ChEST966n20", score 312, e-value 8e-82	Y
NHBW223	NM_205518	ACTB	Homo sapiens actin, beta (ACTB)	ACTB	Similar to NM_205518, "Gallus gallus actin, beta (ACTB), mRNA >gi|211236|gb|L08165.1|CHKBACTN Gallus gallus beta-actin mRNA, complete cds", score 520, e-value 4e-144	N
NHBW226	CR352609	YIPF3	Homo sapiens Yip1 domain family, member 3 (YIPF3)	YIPF3	Similar to CR352609, "Gallus gallus finished cDNA, clone ChEST151l13", score 441, e-value 2e-120	Y
NHBW23	XM_001233493	PTPRF	Homo sapiens protein tyrosine phosphatase, receptor type, F (PTPRF)	PTPRF	Similar to XM_001233493, "PREDICTED: Gallus gallus similar to receptor protein tyrosine phosphatase LAR (LOC424568), mRNA", score 482, e-value 7e-133	Y
NHBW237	N/A	N/A	N/A	N/A	-(not annotated)-	N
NHBW246	CR385946	ELOVL5	Homo sapiens ELOVL family member 5, elongation of long chain fatty acids (FEN1/Elo2, SUR4/Elo3-like, yeast) (ELOVL5)	N/A	Similar to CR385946, "Gallus gallus finished cDNA, clone ChEST154e23", score 80, e-value 5e-12	Y
NHBW252	XM_424960	SEMA6A	Homo sapiens sema domain, transmembrane domain (TM), and cytoplasmic domain, (semaphorin) 6A (SEMA6A)	SEMA6A	Similar to XM_424960, "PREDICTED: Gallus gallus sema domain, transmembrane domain (TM), and cytoplasmic domain, (semaphorin) 6A (SEMA6A), mRNA", score 169, e-value 1e-38	Y
NHBW256	AJ721056	DHX33	Homo sapiens DEAH (Asp-Glu-Ala-His) box polypeptide 33 (DHX33)	DHX33	Similar to AJ721056, "Gallus gallus mRNA for hypothetical protein, clone 33j19", score 278, e-value 1e-71	N
NHBW258	AJ721056	DHX33	Homo sapiens DEAH (Asp-Glu-Ala-His) box polypeptide 33 (DHX33)	DHX33	Similar to AJ721056, "Gallus gallus mRNA for hypothetical protein, clone 33j19", score 280, e-value 3e-72	N
NHBW260	CU683875	N/A	N/A	N/A	Similar to CU683875, "Zebrafish DNA sequence from clone CH73-23L24 in linkage group 6, complete sequence", score 125, e-value 1e-25	Y
NHBW263	BC146737	LOC730041	Homo sapiens similar to small GTP binding protein TC10 (LOC730041)	BC146737	Similar to BC146737, "Danio rerio zgc:165551, mRNA (cDNA clone MGC:165551 IMAGE:7219026), complete cds", score 377, e-value 2e-101	Y
NHBW264	CU683875	N/A	N/A	N/A	Similar to CU683875, "Zebrafish DNA sequence from clone CH73-23L24 in linkage group 6, complete sequence", score 125, e-value 6e-26	Y
NHBW266	BC092921	LYZL2	Homo sapiens lysozyme-like 2 (LYZL2)	N/A	Similar to BC092921, "Danio rerio cDNA clone IMAGE:7160567", score 716, e-value 3e-203	Y
NHBW268	CU683875	N/A	N/A	N/A	Similar to CU683875, "Zebrafish DNA sequence from clone CH73-23L24 in linkage group 6, complete sequence", score 125, e-value 6e-26	Y
NHBW40	XM_419518	BPTF	Homo sapiens bromodomain PHD finger transcription factor (BPTF)	HEATR5B	Similar to XM_419518, "PREDICTED: Gallus gallus hypothetical LOC421469 (LOC421469), mRNA", score 96, e-value 1e-16	Y
NHBW45	NM_001030620	CANX	Homo sapiens calnexin (CANX)	CANX	Similar to NM_001030620, "Gallus gallus calnexin (CANX), mRNA >gi|53127409|emb|AJ719429.1| Gallus gallus mRNA for hypothetical protein, clone 2d15", score 345, e-value 1e-91	Y
NHBW49	N/A	N/A	N/A	N/A	-(not annotated)-	Y
NHBW51	NM_001030620	CANX	Homo sapiens calnexin (CANX)	CANX	Similar to NM_001030620, "Gallus gallus calnexin (CANX), mRNA >gi|53127409|emb|AJ719429.1| Gallus gallus mRNA for hypothetical protein, clone 2d15", score 571, e-value 2e-159	Y
NHBW57	BC037997	CXCL2	Homo sapiens chemokine (C-X-C motif) ligand 2 (CXCL2)	CXCL2	Similar to BC037997, "Mus musculus chemokine (C-X-C motif) ligand 1, mRNA (cDNA clone IMAGE:5321155), partial cds", score 351, e-value 1e-93	Y
NHBW62	CR385946	ELOVL5	Homo sapiens ELOVL family member 5, elongation of long chain fatty acids (FEN1/Elo2, SUR4/Elo3-like, yeast) (ELOVL5)	N/A	Similar to CR385946, "Gallus gallus finished cDNA, clone ChEST154e23", score 191, e-value 2e-45	Y
NHBW63	CR385946	ELOVL5	Homo sapiens ELOVL family member 5, elongation of long chain fatty acids (FEN1/Elo2, SUR4/Elo3-like, yeast) (ELOVL5)	N/A	Similar to CR385946, "Gallus gallus finished cDNA, clone ChEST154e23", score 189, e-value 8e-45	Y
NHBW64	BX935106	KCMF1	Homo sapiens potassium channel modulatory factor 1 (KCMF1)	N/A	Similar to BX935106, "Gallus gallus finished cDNA, clone ChEST70g5", score 230, e-value 2e-57	Y
NHBW7	BC037997	CXCL2	Homo sapiens chemokine (C-X-C motif) ligand 2 (CXCL2)	CXCL2	Similar to BC037997, "Mus musculus chemokine (C-X-C motif) ligand 1, mRNA (cDNA clone IMAGE:5321155), partial cds", score 349, e-value 5e-93	Y
NHBW73	J04596	CXCL2	Homo sapiens chemokine (C-X-C motif) ligand 2 (CXCL2)	N/A	Similar to J04596, "Mouse platelet-derived growth factor-inducible KC protein mRNA, complete cds", score 147, e-value 4e-32	Y
NHBW74	CR385946	ELOVL5	Homo sapiens ELOVL family member 5, elongation of long chain fatty acids (FEN1/Elo2, SUR4/Elo3-like, yeast) (ELOVL5)	N/A	Similar to CR385946, "Gallus gallus finished cDNA, clone ChEST154e23", score 189, e-value 8e-45	Y
NHBW8	BC037997	CXCL2	Homo sapiens chemokine (C-X-C motif) ligand 2 (CXCL2)	N/A	Similar to BC037997, "Mus musculus chemokine (C-X-C motif) ligand 1, mRNA (cDNA clone IMAGE:5321155), partial cds", score 351, e-value 1e-93	Y
NHBW82	CR385946	N/A	N/A	N/A	Similar to CR385946, "Gallus gallus finished cDNA, clone ChEST154e23", score 171, e-value 2e-39	Y
NHBW85	NM_001112806	N/A	N/A	CKS1B	Similar to NM_001112806, "Gallus gallus CDC28 protein kinase regulatory subunit 1B (CKS1B), mRNA >gi|41631786|emb|BX931258.1| Gallus gallus finished cDNA, clone ChEST683j9", score 189, e-value 6e-45	Y
NHBW87	NM_001030620	CANX	Homo sapiens calnexin (CANX)	CANX	Similar to NM_001030620, "Gallus gallus calnexin (CANX), mRNA >gi|53127409|emb|AJ719429.1| Gallus gallus mRNA for hypothetical protein, clone 2d15", score 914, e-value 1e-262	Y
NHBW90	XM_417424	OPRL1	Homo sapiens opiate receptor-like 1 (OPRL1)	OPRL1	Similar to XM_417424, "PREDICTED: Gallus gallus similar to ORL1-like opioid receptor (LOC419251), mRNA", score 472, e-value 6e-130	Y
NHBW94	CR385946	ELOVL5	Homo sapiens ELOVL family member 5, elongation of long chain fatty acids (FEN1/Elo2, SUR4/Elo3-like, yeast) (ELOVL5)	N/A	Similar to CR385946, "Gallus gallus finished cDNA, clone ChEST154e23", score 185, e-value 1e-43	Y
NHBW95	NM_001006472	CD151	Homo sapiens CD151 molecule (Raph blood group) (CD151)	CD151	Similar to NM_001006472, "Gallus gallus CD151 molecule (Raph blood group) (CD151), mRNA >gi|53135765|emb|AJ720796.1| Gallus gallus mRNA for hypothetical protein, clone 25m21", score 732, e-value 6e-208	Y
NHBW97	CR385946	ELOVL5	Homo sapiens ELOVL family member 5, elongation of long chain fatty acids (FEN1/Elo2, SUR4/Elo3-like, yeast) (ELOVL5)	N/A	Similar to CR385946, "Gallus gallus finished cDNA, clone ChEST154e23", score 185, e-value 1e-43	Y
NHBW98	N/A	N/A	N/A	N/A	-(not annotated)-	Y
